# Supplementary material for: Size Exclusion Chromatography–Mass Photometry: A New Method for Adeno-Associated Virus Product Characterization
Source: Cells. 2023 Sep 13;12(18):2264. doi: 10.3390/cells12182264 (PMC10528216; doi:10.3390/cells12182264)
Supplement: Supplementary file 1 [file cells-12-02264-s001.zip]

Archive with 1 entries (1 files):
- cells-2562885-supplementary.pdf
